# Supplementary material for: Phytomediated stress modulates antioxidant status, induces overexpression of CYP6M2, Hsp70, α-esterase, and suppresses the ABC transporter in Anopheles gambiae (sensu stricto) exposed to Ocimum tenuiflorum extracts
Source: PLoS One. 2024 May 2;19(5):e0302677. doi: 10.1371/journal.pone.0302677 (PMC11065307; doi:10.1371/journal.pone.0302677)
Supplement: S1 File — (XLSX) [file pone.0302677.s001.xlsx]

## Sheet: Mortality
Percentage mortality at 24, 48 and 72 h of larvae of An. gambiae (s.s) treated with aqueous extracts of O. tenuiflorum
	Control			12.5			25			50			125			250
24	1	1	0	3.33333	3.91068	2.75598	11	10	10	16	15	15	18.3333	19.488	17.1786	26.6667	27.244	26.0893
48	1	1	0	6.66667	7.24402	6.08932	15	16	15	21.6667	22.244	21.0893	25	26	24	36.6667	37.244	36.0893
72	0	1	1	15	16	15	25	26	25	28.3333	28.9107	27.756	31.6667	32.8214	30.512	44	45	45
Percentage mortality at 24, 48 and 72 h of larvae of An. gambiae (s.s) treated with methanol extracts of O. tenuiflorum
hour	Control			12.5			25			50			125			250
24	1	1	0	3.33333	3.91068	2.75598	6.66667	7.24402	6.08932	11.6667	12.244	11.0893	11.6667	12.244	11.0893	21.6667	22.244	21.0893
48	1	1	0	10	10	11	15	16	15	21.6667	22.244	21.0893	25	26	24	28.3333	28.9107	27.756
72	0	1	1	13.3333	13.9107	12.756	21.6667	22.244	21.0893	26.6667	27.244	26.0893	31.6667	32.244	31.0893	36.6667	37.244	36.0893

## Sheet: Survival rates
Survival rates of larvae exposed to different concentrations of extracts of O. tenuiflorum
	Days	12.5	25	50	125	250	Control
1	4	0
1	8	0
1	12	1
1	16	0
1	20	0
1	24	0
1	28	0
1	32	0
1	36	1
1	40	0
1	44	0
1	48	1
1	52	0
1	56	0
1	60	1
1	64	0
1	68	0
1	70	1
1	70	0
1	72	1
2	3		0
2	7		0
2	10		0
2	15		0
2	22		0
2	24		1
2	27		0
2	31		0
2	35		0
2	38		1
2	43		1
2	48		1
2	52		0
2	55		0
2	59		0
2	63		1
2	66		0
2	69		1
2	70		1
2	72		1
3	4			0
3	8			0
3	12			0
3	16			1
3	20			0
3	24			1
3	28			0
3	32			1
3	36			0
3	40			1
3	44			1
3	48			1
3	52			0
3	56			1
3	60			1
3	64			0
3	68			1
3	70			0
3	70			1
3	72			1
4	3				0
4	7				0
4	10				0
4	15				0
4	22				1
4	24				1
4	27				1
4	31				1
4	35				1
4	38				0
4	43				1
4	48				1
4	52				0
4	55				1
4	59				0
4	63				1
4	66				1
4	69				1
4	70				1
4	72				1
5	3					0
5	7					0
5	10					1
5	15					1
5	22					1
5	24					1
5	27					1
5	31					1
5	35					1
5	38					1
5	43					1
5	48					1
5	52					1
5	55					0
5	59					1
5	63					0
5	66					1
5	69					1
5	70					1
5	72					1
6	4						0
6	8						0
6	12						0
6	16						0
6	20						0
6	24						0
6	28						0
6	32						0
6	36						0
6	40						0
6	44						0
6	48						0
6	52						0
6	56						0
6	60						0
6	64						0
6	68						0
6	70						0
6	70						0
6	72						0
	Days	12.5	25	50	125	250	Control
1	4	0
1	8	0
1	12	0
1	16	0
1	20	1
1	24	0
1	28	0
1	32	1
1	36	0
1	40	0
1	44	1
1	48	0
1	52	0
1	56	1
1	60	0
1	64	0
1	68	1
1	70	0
1	70	0
1	72	1
2	4		0
2	8		1
2	12		0
2	16		0
2	20		1
2	24		0
2	28		0
2	32		1
2	36		1
2	40		1
2	44		0
2	48		1
2	52		0
2	56		1
2	60		0
2	64		1
2	68		0
2	70		1
2	70		1
2	72		1
3	4			0
3	8			1
3	12			1
3	16			1
3	20			0
3	24			0
3	28			0
3	32			0
3	36			1
3	40			1
3	44			1
3	48			1
3	52			0
3	56			1
3	60			1
3	64			0
3	68			1
3	70			1
3	70			1
3	72			1
4	4				1
4	8				0
4	12				1
4	16				0
4	20				1
4	24				1
4	28				0
4	32				1
4	36				1
4	40				1
4	44				1
4	48				1
4	52				0
4	56				1
4	60				1
4	64				1
4	68				0
4	70				1
4	70				1
4	72				1
5	4					0
5	8					1
5	12					1
5	16					1
5	20					1
5	24					1
5	28					1
5	32					1
5	36					1
5	40					1
5	44					1
5	48					1
5	52					1
5	56					1
5	60					1
5	64					1
5	68					1
5	70					1
5	70					1
5	72					1
6	4						0
6	8						0
6	12						0
6	16						0
6	20						0
6	24						0
6	28						0
6	32						0
6	36						0
6	40						0
6	44						0
6	48						0
6	52						0
6	56						0
6	60						0
6	64						0
6	68						0
6	70						0
6	70						0
6	72						0

## Sheet: Heapmap normalized enzyme ac
Aqueous extract
	SOD	CAT	GSH	GPx
Control	0	0	0	83.7076
12.5	46.8851	20	45.2896	83.0387
25	43.6489	60	76.1776	100
50	82.6456	86.6667	100	10.9412
125	89.5631	100	67.1429	59.2929
250	100	26.6667	92.471	0
Methanol extract
	SOD	CAT	GSH	GPx
Control	0	7.69231	96.7125	0
12.5	23.933	69.2308	23.3945	68.8772
25	59.5354	23.0769	0	100
50	25.3917	100	71.1009	48.6812
125	100	0	43.3486	78.0708
250	80.2269	0	100	77.9201

## Sheet: expression profile of genes
	Control			Methanol			Aqueous
CYP6M2	3.34103	3.87846	3.84886	21.0075	16.2791	14.6526	18.9886	15.1199	15.13
Hsp	3.92381	3.84304	3.28402	26.7463	30.4141	22.9858	32.2423	47.8021	43.7641
α-esterase	1.1168	0.5602	1.59837	6.73109	10.6963	6.32158	27.5312	22.2357	19.4708
ABC transporter	11.3965	12.8374	12.0717	1.34633	0.708494	3.38842	3.6108	3.86422	8.78191

## Sheet: Enzyme activity
Enzyme activities of antioxidant enzymes
	Aqueous extract					Methanol extract
	GSH	CAT	SOD	GPX		SAMPLES	GSH	CAT	SOD	GPX
Group 5	71.88	0.456	70.57	34.05		Group 5	55.48	0.443	58.58	54.96
Group 5	70.75	0.455	69.52	34.88		Group 5	57.4	0.449	59.32	55.56
	71.315	0.4555	70.045	34.465			56.44	0.446	58.95	55.26
	0.799031	0.000707107	0.742462	0.586899			1.35765	0.00424264	0.523259	0.424264
Group 4	62.15	0.581	66.99	46.88		Group 4	52.33	0.428	63.93	54.05
Group 4	67.37	0.572	67.95	46.88		Group 4	45.73	0.464	61.28	56.51
	64.76	0.5765	67.47	46.88			49.03	0.446	62.605	55.28
	3.6911	0.00636396	0.678823	0			4.6669	0.0254558	1.87383	1.73948
Group 3	71.88	0.542	64.9	39.47		Group 3	50.68	0.591	48.3	50.59
Group 3	74.66	0.56	66.61	34.05		Group 3	54.64	0.567	49.3	52.17
	73.27	0.551	65.755	36.76			52.66	0.579	48.8	51.38
	1.96576	0.0127279	1.20915	3.83252			2.80014	0.0169706	0.707107	1.11723
Group 2	67.98	0.529	56.68	56.07		Group 2	42.37	0.485	54.9	58.82
Group 2	66.22	0.5	55.56	54.72		Group 2	44.35	0.482	55.34	57.56
	67.1	0.5145	56.12	55.395			43.36	0.4835	55.12	58.19
	1.24451	0.0205061	0.79196	0.954594			1.40007	0.00212132	0.311127	0.890955
Group 1	59.37	0.452	57.38	52.41		Group 1	45.27	0.516	48.11	53.57
Group 1	58.83	0.4514	56.45	51.28		Group 1	47.56	0.556	48.95	54.55
	59.1	0.4517	56.915	51.845			46.415	0.536	48.53	54.06
	0.381838	0.000424264	0.657609	0.799031			1.61927	0.0282843	0.59397	0.692965
Control	47.47	0.429	43.03	51.72		Control	54.61	0.478	45.78	46.88
Control	47.27	0.417	47.62	52.25		Control	57.4	0.447	42.42	43.1
	47.37	0.423	45.325	51.985		0	56.005	0.4625	44.1	44.99
	0.141421	0.00848528	3.24562	0.374767			1.97283	0.0219203	2.37588	2.67286
