# Supplementary material for: Phytomediated stress modulates antioxidant status, induces overexpression of CYP6M2, Hsp70, α-esterase, and suppresses the ABC transporter in Anopheles gambiae (sensu stricto) exposed to Ocimum tenuiflorum extracts
Source: PLoS One. 2024 May 2;19(5):e0302677. doi: 10.1371/journal.pone.0302677 (PMC11065307; doi:10.1371/journal.pone.0302677)
Supplement: S2 File — (XLSX) [file pone.0302677.s002.xlsx]

## Sheet: Sheet1
Survival rates of larvae exposed to different concentrations of extracts of O. tenuiflorum
	Days	12.5	25	50	125	250	Control
1	4	0
1	8	0
1	12	1
1	16	0
1	20	0
1	24	0
1	28	0
1	32	0
1	36	1
1	40	0
1	44	0
1	48	1
1	52	0
1	56	0
1	60	1
1	64	0
1	68	0
1	70	1
1	70	0
1	72	1
2	3		0
2	7		0
2	10		0
2	15		0
2	22		0
2	24		1
2	27		0
2	31		0
2	35		0
2	38		1
2	43		1
2	48		1
2	52		0
2	55		0
2	59		0
2	63		1
2	66		0
2	69		1
2	70		1
2	72		1
3	4			0
3	8			0
3	12			0
3	16			1
3	20			0
3	24			1
3	28			0
3	32			1
3	36			0
3	40			1
3	44			1
3	48			1
3	52			0
3	56			1
3	60			1
3	64			0
3	68			1
3	70			0
3	70			1
3	72			1
4	3				0
4	7				0
4	10				0
4	15				0
4	22				1
4	24				1
4	27				1
4	31				1
4	35				1
4	38				0
4	43				1
4	48				1
4	52				0
4	55				1
4	59				0
4	63				1
4	66				1
4	69				1
4	70				1
4	72				1
5	3					0
5	7					0
5	10					1
5	15					1
5	22					1
5	24					1
5	27					1
5	31					1
5	35					1
5	38					1
5	43					1
5	48					1
5	52					1
5	55					0
5	59					1
5	63					0
5	66					1
5	69					1
5	70					1
5	72					1
6	4						0
6	8						0
6	12						0
6	16						0
6	20						0
6	24						0
6	28						0
6	32						0
6	36						0
6	40						0
6	44						0
6	48						0
6	52						0
6	56						0
6	60						0
6	64						0
6	68						0
6	70						0
6	70						0
6	72						0
	Days	12.5	25	50	125	250	Control
1	4	0
1	8	0
1	12	0
1	16	0
1	20	1
1	24	0
1	28	0
1	32	1
1	36	0
1	40	0
1	44	1
1	48	0
1	52	0
1	56	1
1	60	0
1	64	0
1	68	1
1	70	0
1	70	0
1	72	1
2	4		0
2	8		1
2	12		0
2	16		0
2	20		1
2	24		0
2	28		0
2	32		1
2	36		1
2	40		1
2	44		0
2	48		1
2	52		0
2	56		1
2	60		0
2	64		1
2	68		0
2	70		1
2	70		1
2	72		1
3	4			0
3	8			1
3	12			1
3	16			1
3	20			0
3	24			0
3	28			0
3	32			0
3	36			1
3	40			1
3	44			1
3	48			1
3	52			0
3	56			1
3	60			1
3	64			0
3	68			1
3	70			1
3	70			1
3	72			1
4	4				1
4	8				0
4	12				1
4	16				0
4	20				1
4	24				1
4	28				0
4	32				1
4	36				1
4	40				1
4	44				1
4	48				1
4	52				0
4	56				1
4	60				1
4	64				1
4	68				0
4	70				1
4	70				1
4	72				1
5	4					0
5	8					1
5	12					1
5	16					1
5	20					1
5	24					1
5	28					1
5	32					1
5	36					1
5	40					1
5	44					1
5	48					1
5	52					1
5	56					1
5	60					1
5	64					1
5	68					1
5	70					1
5	70					1
5	72					1
6	4						0
6	8						0
6	12						0
6	16						0
6	20						0
6	24						0
6	28						0
6	32						0
6	36						0
6	40						0
6	44						0
6	48						0
6	52						0
6	56						0
6	60						0
6	64						0
6	68						0
6	70						0
6	70						0
6	72						0
