# Supplementary material for: Phytomediated stress modulates antioxidant status, induces overexpression of CYP6M2, Hsp70, α-esterase, and suppresses the ABC transporter in Anopheles gambiae (sensu stricto) exposed to Ocimum tenuiflorum extracts
Source: PLoS One. 2024 May 2;19(5):e0302677. doi: 10.1371/journal.pone.0302677 (PMC11065307; doi:10.1371/journal.pone.0302677)
Supplement: S3 File — (XLSX) [file pone.0302677.s003.xlsx]

## Sheet: Sheet1
	Control			Methanol			Aqueous
CYP6M2	3.34103	3.87846	3.84886	21.0075	16.2791	14.6526	18.9886	15.1199	15.13
Hsp	3.92381	3.84304	3.28402	26.7463	30.4141	22.9858	32.2423	47.8021	43.7641
α-esterase	1.1168	0.5602	1.59837	6.73109	10.6963	6.32158	27.5312	22.2357	19.4708
ABC transporter	11.3965	12.8374	12.0717	1.34633	0.708494	3.38842	3.6108	3.86422	8.78191
