# Supplementary material for: Phytomediated stress modulates antioxidant status, induces overexpression of CYP6M2, Hsp70, α-esterase, and suppresses the ABC transporter in Anopheles gambiae (sensu stricto) exposed to Ocimum tenuiflorum extracts
Source: PLoS One. 2024 May 2;19(5):e0302677. doi: 10.1371/journal.pone.0302677 (PMC11065307; doi:10.1371/journal.pone.0302677)
Supplement: S4 File — (XLSX) [file pone.0302677.s004.xlsx]

## Sheet: Sheet1
Enzyme activities of antioxidant enzymes
	Aqueous extract					Methanol extract
	GSH	CAT	SOD	GPX		SAMPLES	GSH	CAT	SOD	GPX
Group 5	71.88	0.456	70.57	34.05		Group 5	55.48	0.443	58.58	54.96
Group 5	70.75	0.455	69.52	34.88		Group 5	57.4	0.449	59.32	55.56
	71.315	0.4555	70.045	34.465			56.44	0.446	58.95	55.26
	0.799031	0.000707107	0.742462	0.586899			1.35765	0.00424264	0.523259	0.424264
Group 4	62.15	0.581	66.99	46.88		Group 4	52.33	0.428	63.93	54.05
Group 4	67.37	0.572	67.95	46.88		Group 4	45.73	0.464	61.28	56.51
	64.76	0.5765	67.47	46.88			49.03	0.446	62.605	55.28
	3.6911	0.00636396	0.678823	0			4.6669	0.0254558	1.87383	1.73948
Group 3	71.88	0.542	64.9	39.47		Group 3	50.68	0.591	48.3	50.59
Group 3	74.66	0.56	66.61	34.05		Group 3	54.64	0.567	49.3	52.17
	73.27	0.551	65.755	36.76			52.66	0.579	48.8	51.38
	1.96576	0.0127279	1.20915	3.83252			2.80014	0.0169706	0.707107	1.11723
Group 2	67.98	0.529	56.68	56.07		Group 2	42.37	0.485	54.9	58.82
Group 2	66.22	0.5	55.56	54.72		Group 2	44.35	0.482	55.34	57.56
	67.1	0.5145	56.12	55.395			43.36	0.4835	55.12	58.19
	1.24451	0.0205061	0.79196	0.954594			1.40007	0.00212132	0.311127	0.890955
Group 1	59.37	0.452	57.38	52.41		Group 1	45.27	0.516	48.11	53.57
Group 1	58.83	0.4514	56.45	51.28		Group 1	47.56	0.556	48.95	54.55
	59.1	0.4517	56.915	51.845			46.415	0.536	48.53	54.06
	0.381838	0.000424264	0.657609	0.799031			1.61927	0.0282843	0.59397	0.692965
Control	47.47	0.429	43.03	51.72		Control	54.61	0.478	45.78	46.88
Control	47.27	0.417	47.62	52.25		Control	57.4	0.447	42.42	43.1
	47.37	0.423	45.325	51.985		0	56.005	0.4625	44.1	44.99
	0.141421	0.00848528	3.24562	0.374767			1.97283	0.0219203	2.37588	2.67286
