# Supplementary material for: Phytomediated stress modulates antioxidant status, induces overexpression of CYP6M2, Hsp70, α-esterase, and suppresses the ABC transporter in Anopheles gambiae (sensu stricto) exposed to Ocimum tenuiflorum extracts
Source: PLoS One. 2024 May 2;19(5):e0302677. doi: 10.1371/journal.pone.0302677 (PMC11065307; doi:10.1371/journal.pone.0302677)
Supplement: S5 File — (XLSX) [file pone.0302677.s005.xlsx]

## Sheet: Sheet1
Aqueous extract
	SOD	CAT	GSH	GPx
Control	0	0	0	83.7076
12.5	46.8851	20	45.2896	83.0387
25	43.6489	60	76.1776	100
50	82.6456	86.6667	100	10.9412
125	89.5631	100	67.1429	59.2929
250	100	26.6667	92.471	0
Methanol extract
	SOD	CAT	GSH	GPx
Control	0	7.69231	96.7125	0
12.5	23.933	69.2308	23.3945	68.8772
25	59.5354	23.0769	0	100
50	25.3917	100	71.1009	48.6812
125	100	0	43.3486	78.0708
250	80.2269	0	100	77.9201
